# Supplementary material for: Beta-cell specific Insr deletion promotes insulin hypersecretion and improves glucose tolerance prior to global insulin resistance
Source: Nat Commun. 2022 Feb 8;13:735. doi: 10.1038/s41467-022-28039-8 (PMC8826929; doi:10.1038/s41467-022-28039-8)
Supplement: Supplementary file 4 — Source Data [file 41467_2022_28039_MOESM4_ESM.xlsx]

## Sheet: Fig 1E
Full WB of insr and actin inclusiv markers
								Insulin receptor
								Actin

## Sheet: Fig1F
	HET			KO			WT
Brain	16.3956	15.3631	15.539	13.6354	17.1411	19.911	15.1807	17.8506	0
Hypothalamus	11.1237	9.05978	13.8388	12.1069	10.7163	8.89236	9.05851	11.9623	10.2062
Liver	109.18	69.4321	124.427	71.1301	98.6277	89.7555	92.7307	101.993	105.276
Skeletal Muscle	118.577	127.968	109.644	146.562	138.429	130.748	93.2056	117.945	123.009
Gonadal AT	44.7073	28.423	51.0673	45.6716	37.4673	37.3535	24.4497	38.6203	39.6112
Inguinal AT	67.7117	56.1486	54.3385	43.8896	60.452	39.9359	28.0002	242.9342197*	49.5636
Mesenteric AT	44.1734	67.5003	53.0755	60.0941	55.5351	62.8548	34.9966	56.7189	45.5432
BAT	192.352	168.938	167.002	212.72	194.289	186.624	148.358	186.007	156.346
Colon	53.1082	42.9533	50.7398	38.6829	60.4992	47.3022	49.4323	50.8033	40.1379
Gall Bladder	60.7097	106.001	8.11855	100.564	64.2859	76.5467	70.6407	674.4684125*	0
Heart	87.2134	84.1086	86.439	97.8158	75.5611	77.1558	76.4331	75.5351	52.3631
Adrenal Gland	55.1923	29.4906	25.8527	37.4628	35.4357	34.2355	56.2945	45.0071	25.0747
Lung	51.2912	42.5661	60.1371	42.8595	36.799	62.9874	53.5789	62.9321	56.8818
Ovaries	54.8736	44.0932	113.039	38.9416	74.9181	34.829	48.8971	63.8313	68.8273
Skin	82.0493	49.208	104.353	44.2615	90.1876	57.0921	39.2448	78.2788	71.3135
Spleen	31.5599	42.5454	36.6525	49.7995	37.2303	45.4025	26.4765	26.8191	32.8051
	HET					KO				WT
Brain	20.791	23.9422	19.5635	17.6727	22.8126	16.5003	17.0374	25.2916	21.8416	23.3881	18.367	19.9035	22.0859	18.7749	19.0145
Hypothalamus	12.9238	13.4272	13.1843	13.8765	11.5397	12.3412	13.8245	14.2913	11.0898	12.0008	12.6734	10.8335	11.9259	12.3778	8.89733
Liver	104.47	74.7411	98.6219	110.395	120.572	57.8468	112.484	85.7242	110.314	103.851	107.521	85.7983	106.366	84.4137	112.05
Skeletal Muscle	124.792	190.387	184.026	146.075	181.847	172.546	185.371	148.738	133.319	169.011	151.827	194.122	145.052	156.224	160.575
Gonadal AT	39.2092	32.9312	58.6647	29.1052	60.1655	70.5272	74.3679	33.7936	552311.5941*	39.7547	58.0271	68.5613	46.0258	45.1126	70.2501
Inguinal AT	71.5588	123.226	92.8914	111100.0226*	30.9153	97.529	101.05	57.4955	20.3155	87.6789	101.723	94.7389	75.1349	47.6355	144.47
Mesenteric AT	56.0703	71.2618	57.042	60.9209	74.5871	65.4863	28.5601	75.4257	55.2389	64.7779	70.3058	43.3027	42.8707	48.5165	62.2683
BAT	139.248	161.949	139.188	152.512	207.612	331.9	130.898	220.762	153.681	161.196	196.882	211.513	111.056	115.859	256.543
Colon	60.6598	61.2537	98.8809	79.6402	51.7167	72.7246	73.4837	65.5051	68.1735	47.1487	44.5114	75.9458	58.1082	85.8124	95.3124
Gall Bladder	122.804	167.54	56.4296	43.1591	289.571	83.1261	41.8195	21.2877		113.496	105.71	79.3844
Heart	121.763	127.043	199.574	139.896		148.673	117.118	102.084	86.3889	195.079	147.596	121.224	198.626	134.474
Adrenal Gland	95.0759	102.226	84.9693	85.6939	66.053	55.9908	85.5118	90.8559	60.6525	136.885	99.6601	99.4168	82.0141	103.58	137.552
Lung	55.672	109.067	80.7225	51.5113	63.6605	56.6354	51.2318	68.718	39.9695	40.1563	68.0399	59.2786	67.629	52.9368	57.0059
Testes	97.5607	90.9693	105.268	65.4406	63.0462	85.3523	73.7445	80.7365	74.3189	100.768	58.4656	97.0999	105.054	80.384	76.7694
Skin	80.8857	167.986	151.142	82.3504	125.318	79.2427	89.9294	100.358	54.2392	68.2601	70.6919	87.1926	70.5388	136.157	180.247
Spleen	41.1043	54.6341	51.6867	43.8928	43.1991	57.6805	42.9793	105.835	46.6553	39.9158	62.8683	70.138	60.7223	44.5081	50.6756
Exocrine Pancreas	48.7192	27.3437	23.1783	37.2995		45.9791	31.2141	81.9432	45.5375	10.8957	29.2014	27.4443	49.288	47.4599

## Sheet: Fig 2b
	INSR
Groups	Females									Males
WT	27	15	29	13						19	18	25	21	17
HET	9	15	15	38	19	4	11			4	21	20	19	12
KO	17	11	4	3	7	23	10	6		9	9	3	25
	INSR
Groups	Females									Males
WT	18	41	20	24						28	42	32	21	5
HET	27	34	17	10	4	32	33			20	26	17	59	4
KO	17	19	4	6	31	27	8	40		61	16	3	7

## Sheet: Fig3B
Females
AP Frequency			Resting Potential			Firing Threshold			Firing Height
WT	KO		WT	KO		WT	KO		WT	KO
3.7	4.03		-77	-75		-52	-51		57	53
4.77	6.7		-83	-67		-57	-46		57	56
4.27	5.07		-64	-77		-43	-50		47	70
0.6	6.83		-70	-71		-41	-43		38	47
4.03	4.2		-81	-78		-53	-51		58	57
1.83	6.8		-67	-69		-49	-42		60	42
4.2	4.43		-63	-72		-47	-43		43	49
3.3	5		-80	-75		-45	-50		42	51
2.3	5.17		-80	-69		-61	-51		34	61
5.17	4.2		-75	-67		-54	-46		55	60
6.83	2.43		-64	-63		-40	-44		42	47
1.9	3.47		-73	-71		-43	-44		56	43
5.13	4.47		-71	-73		-40	-55		46	65
2.13	1.5		-71	-76		-50	-53		58	59
3.83	6.4		-60	-60		-43	-42		57	45
3.53	4.93		-76	-75		-44	-51		66	69

## Sheet: Fig 3D
Males
AP Frequency			Resting Potential			Firing Threshold			Firing Height
WT	KO		WT	KO		WT	KO		WT	KO
0.033	1		-75	-50		-52	-42		64	50
5	7.3		-80	-73		-51	-56		62	62
5.7	8.2		-70	-74		-38	-47		38	58
5.4	4.2		-75	-71		-56	-49		68	47
5.2	1.7		-70	-60		-52	-51		62	42
0.93	0.4		-66	-85		-47	-46		47	66
3.8	4.3		-78	-66		-63	-58		72	51
7.83	5.9		-71	-75		-46	-52		44	77
4.93	6.93		-80	-73		-60	-50		50	57
	7.03			-64			-56			61
				-78

## Sheet: Fig 3E
WT	KO
74.15	104.03
29.54	61.38
83.72	30.85
117.53	84.54
95.27	64.89
28.46	19.48
42.95	7.32
27.54	61.62
27.85	78.62
8.7	31.14
134.62	21.9
89.45	41.59
35.79	42.68
31.09	18.94
13.43	10.45
12.86	6.34
14.23	5.26
47.92	12.63
6.03932	0.36
27.2711	16.27
9.13949	22.38
9.40772	21.8
12.9642	16.81
18.327	17.95
10.7728	5.93
17.8642	26.7
18.2015	11.16
7.04681	9.81
38.9703	14.92
13.5756
29.2066
14.6247

## Sheet: Fig 3F
WT	KO
14.8609	31.2712
-1.14735	20.455
10.6131	-2.1053
89.049	-0.138908
13.6176	34.6735
5.24527	28.9191
61.4776	22.0907
34.6792	33.4816
2.01314	6.46191
27.0756	17.2739
18.885	77.0999
14.8335	12.3354
9.29171	16.5348
7.69824	9.05979
	11.8141
	27.1633

## Sheet: Fig 3I
Females	WT								HET														KO
Basal OCR at 10mM Glucose minus NMR	27.95	36.41	32.25	26.13	31.67	23.15	18.31		21.73	27.16	27.27	28.61	30.5	20.16	22.68	27.16	26.36	20.2	34.92	23.66			21.35	29.02	27.59	25.2	26.1
Proton leak OCR at 10mM Glucose (Oligo) minus NMR	10.28	6.87	8.65	6.26	9.36	6.94	6.25		3.65	3.93	4.36	2.99	4.63	4.17	18.19	4.58	4.16	2.9	5.73	4.37				5.85	3.57	2.77	2.34
ATP production at 10mM Glucose	17.67	29.53	23.6	19.87	22.31	16.21	12.06		18.07	23.23	22.91	25.62	25.86	15.99	4.49	22.59	22.2	17.3	29.19	19.29				23.18	24.02	22.43	23.76
NMR (Rot/AA) at 10mM Glucose	18.98	5.29	12.45	11.07	13.58	11.6	11.2		13.85	9.28	10.36	13.69	12.76	14.08	8.86	10.27	9.33	7.35	10.97	10.68			16.01	12.5	14.18	8.97	11.65

## Sheet: Fig3H
Males	WT																		HET																				KO
Basal OCR at 10mM Glucose minus NMR	34.2872	34.2881	36.0318	35.1697			44.192	32.5991	31.7534	33.0016	37.1608	34.2514	38.0608		41.6576				26.8977	13.1418	22.404		22.696	20.8911	26.0498	34.2387	34.6191	36.4274	32.9882	29.9368	32.9113	34.2418	38.2317	29.8575	28.4744	22.7906	32.4007		33.2502	39.2997	32.7401	27.2112	27.8969	29.8427	30.7037	27.4363	26.719		28.665
Proton leak OCR at 10mM Glucose (Oligo) minus NMR			10.2418	10.0551	10.6004	10.4429			12.9675	9.71544	3.24427	9.70393	10.68	9.52574	10.8596	12.3198			7.26981	7.03229	6.69335		6.64134	6.23941	7.45657		18.9129	12.4173	16.759		10.2026	9.55346	11.365	8.83521	8.76507	6.7479	9.4896		9.36427	11.4618	9.91442	8.35094	8.70876	8.75152	9.77914	9.01197	8.12308		8.25222
ATP production at 10mM Glucose	24.0455	24.2329	25.4314	24.7268			31.2246	22.8836	28.5091	23.2977	26.4808	24.7257	27.2012		29.3378				19.6279	6.1095	15.7107		16.0547	14.6517	18.5932		15.7062	24.0101	16.2292		22.7086	24.6883	26.8666	21.0223	19.7093	16.0427	22.9111		23.8859	27.8379	22.8257	18.8603	19.1882	21.0912	20.9245	18.4243	18.5959		20.4128
NMR (Rot/AA) at 10mM Glucose	11.29	11.54	11.58	11.69			13.18	11.79	11.52	11.84	12.18	9.31	12.79		13.26				11.04	13.07	7.55		7.84	7.19	9.44		10.99	10.61	9.96		3.37	12.87	12.52	10.76	9.74	7.94	11.58		11.18	2.44	9.87	8.44	8.11	9.61	10.02	8.95	8.49		9.1
[truncated: 3 more columns]

## Sheet: Fig4A,B
	16wFemales
Time (min)	WT				HET				KO							Time (min)	WT							HET						KO
0	0*	0.0211959	0.0163318		0.0400121	0.0190363	0.0626121				0.121867	0.034504	0.0469275			0	0.0340224	0.0354907	0.0559343	0.0396001	0.0956701	0.0894628		0.0481662	0.0441686	0.0448439	0.0786989	0.088791		0.0195616	0.0173115	0.0527872	0.0260416	0.072086	0.174825
5	0*	0.0356712	0.0175911		0.0481302	0.0177378	0.056242				0.156053	0.0305922	0.0497062			5	0.0320499	0.0322739	0.0574649	0.0416024	0.0943709	0.0722977		0.0564295	0.0482165	0.0423696	0.0697119	0.0870882		0.0233175	0.0168363	0.0676176	0.0228763	0.0795921	0.157282
10	0*	0.0368775	0.018168		0.0741684	0.0208152	0.0432757				0.149586	0.0338018	0.120826			10	0.0362566	0.0344709	0.0642061	0.0427498	0.199175	0.0528589		0.152183	0.0451654	0.051972	0.0815661	0.077162		0.0216795	0.0148625	0.0622754	0.0249774	0.0767152	0.12963
15	0*	0.0373945	0.0174196		0.0494391	0.0193	0.035164				0.148867	0.0361746	0.106139			15	0.0298509	0.0771469	0.0704066	0.0404572	0.2687	0.0522302		0.751034	0.0400662	0.0480388	0.0834349	0.0982958		0.0243002	0.0137641	0.0641987	0.0284118	0.0882636	0.0968911
17.5	0*	0.0458384	0.0208058		0.0645753	0.0219336	0.0404393				0.151809	0.0456195	0.144532			17.5	0.0369078	0.0301637	0.0729637	0.0471651	0.255865	0.0430272		0.220376	0.0481097	0.0692455	0.143657	0.242582		0.0254592	0.0153733	0.0718751	0.0250088	0.108257	0.141125
20	0.184904	0.472687	0.359488		0.528851	1.02314	1.0319		0.361052	0.345193	0.760764	1.35038	3.08345			20	1.33021	1.19648	1.4295	3.02154	2.88273	1.90118		2.41415	0.934883	0.852451	1.77539	3.01285		1.03192	1.91395	0.977208	1.87584	4.86578	5.95093
22.5	0.914527	1.2628	0.584536		1.55923	3.81553	1.33473		0.824919	1.48502	2.1113	1.69982	3.11968			22.5	3.68933	1.96778	1.58723	3.6573	5.34487	1.54294		1.8979	2.22889	1.67402	3.80631	6.88201		1.62597	3.17592	1.64129	2.47503	4.16762	3.4023
25	0.745304	0.869033	0.433461		1.43516	2.33798	0.997921		0.594044	1.69182	1.51319	1.32636	1.84137			25	3.42318	1.62528	0.97197	2.50557	2.63036	1.12053		3.5581	1.23952	1.04339	2.95303	4.02388		0.914267	1.7432	1.17213	1.67186	2.80512	1.93106
27.5	0.77391	0.7391	0.275944		0.982421	1.75871	0.643788		0.502556	1.26232	1.36021	1.11804	1.83202			27.5	2.89291	1.63639	0.802905	2.84453	2.9052	0.88751		2.394	1.43986	1.1556	2.54055	2.91137		1.36634	1.48546	1.28927	1.17988	5.15671	1.18822
30	0.649319	0.624332	0.274645		0.792379	1.26634	0.553776		0.394446	1.0062	0.972221	0.709386	1.69982			30	3.25644	1.54149	0.812624	1.66877	2.33947	0.420747		2.37714	1.20447	1.09897	2.23165	1.42786		1.0889	1.0503	1.11036	1.03121	5.69122	1.26217
35	0.430467	0.610546	0.466707		0.664391	0.991242	0.597634		0.36854	0.62648	0.848003	0.761592	1.26515			35	1.42358	1.46033	0.586264	2.61448	1.84764	0.342879		1.24801	1.24793	0.924492	1.85079	1.43359		1.06207	0.81162	1.18596	1.28632	2.90315	0.833354
40	0.517491	0.669137	0.585675		0.803063	1.23007	0.6258		0.302542	0.593726	0.683373	0.545306	1.06995			40	1.84974	1.16023	0.739351	2.4204	2.25544	0.345033		0.785729	1.19648	0.801178	1.61426	0.782504		0.754708	0.772394	1.43065	1.11832	3.0812	0.743393
45	0.516285	0.61899	0.58359		0.750165	1.1392	0.606743		0.324204	0.618607	0.761618	1.07135	0.572045			45	1.90228	1.05286	0.731519	2.48102	1.61512	0.896387		0.663469	1.05948	0.87441	1.73556	1.30236		1.00231	0.998573	1.92809	1.5615	4.38279	0.912701
50	0.413062	0.519731	0.300491		0.802304	0.929837	0.431766		0.258684	0.486356	0.653176	0.767807	0.569302			50	1.1726	0.9355	0.684195	0.72115	1.21644	0.724267		0.522303	0.933652	0.699533	1.13208	0.759072		0.904206	0.875249	1.16446	1.10838	3.19405	0.650399
55	0.222643	0.286576	0.13186		0.327263	0.126885	0.192681		0.067588	0.170606	0.304994	0.261792	0.21782			55	0.200985	0.214386	0.273428	0.492681	0.573515	0.232449		0.179779	0.320014	0.318629	0.63065	0.127317		0.163418	0.106668	0.547851	0.224998	0.958425	0.143399
60	0.133207	0.193176	0.10053		0.226095	0.0575803	0.240089		0.0573795	0.0566428	0.204427	0.19826	0.137021			60	0.0872114	0.122711	0.204742	0.230773	0.501013	0.0991315		0.117702	0.155895	0.197226	0.453306	0.0878541		0.0798768	0.0362141	0.3769	0.199461	0.412953	0.0957216
65	0.0861623	0.147855	0.0571769		0.24167	0.0357265	0.192645		0.0391564	0.0576146	0.157634	0.154256	0.133936			65	0.0624615	0.10674	0.138681	0.193301	0.39491	0.0753975		0.0950555	0.117823	0.159271	0.277128	0.0724762		0.0728243	0.0271467	0.232342	0.06281	0.321385	0.0924096
70	0.0772014	0.128382	0.0515971		0.206126	0.0387663	0.191882		0.0427757	0.060026	0.156169	0.123265	0.138481			70	0.0574836	0.0857661	0.14987	0.132401	0.311494	0.0814039		0.109081	0.091419	0.181466	0.257987	0.0755604		0.0541122	0.0237606	0.260515	0.0711528	0.256087	0.0888487
75	0.0842668	0.161813	0.0342424		0.192959	0.0334667	0.263349		0*	0.0412469	0.169392	0.103242	0.1442			75	0.0515868	0.0984732	0.173599	0.1225	0.350638	0.117755		0.094434	0.103963	0.138888	0.257594	0.0734571		0.056101	0.0205447	0.137223	0.0416018	0.144889	0.0853247
77.5	0.0761675	0.125452	0.0326464		0.203359	0.0407708	0.193155		0*	0.0406666	0.170248	0.102554	0.159156			77.5	0.0624069	0.0809786	0.162927	0.104404	0.346858	0.739616		0.127475	0.0935713	0.144684	0.35729	0.121466		0.0487392	0.0205023	0.141938	0.0411621	0.164868	0.165041
80	0.146821	0.217991	0.144651		0.231635	0.26162	0.889275		0.15607	0.202276	0.447625	0.521982	0.641171			80	0.197691	0.205664	0.233358	0.239082	0.812256	1.96393		0.477323	0.253374	0.225523	0.645322	1.57552		0.173037	0.102632	0.213859	0.186903	0.930971	3.62854
82.5	0.242805	0.304498	0.107887		0.438558	0.328751	0.579828		0.158405	0.244675	0.459348	0.445361	0.757677			82.5	0.692025	0.722107	0.400238	1.26814	1.03588	0.609959		0.982985	0.902447	0.575427	1.34513	0.800338		0.509856	0.681459	0.567413	0.778266	0.727141	1.63417
85	0.179218	0.245218	0.0502853		0.276116	0.244801	0.236889		0.0759548	0.194558	0.304501	0.212965	0.501918			85	0.310974	0.363801	0.293959	0.550989	1.34056	0.296031		0.703112	0.393061	0.458653	0.709386	0.336121		0.192082	0.207383	0.325099	0.359942	0.392908	1.20804
87.5	0.146821	0.197656	0.0447705		0.251122	0.0949663	0.207292		0.0543747	0.127734	0.269702	0.15324	0.483693			87.5	0.172207	0.291334	0.214499	0.284389	1.29059	0.303116		0.648626	0.307908	0.28149	0.513441	0.260761		0.175728	0.0903792	0.319156	0.171063	0.573331	1.085
90	0.129243	0.188179	0.0439042		0.248797	0.115783	0.140077		0.0526023	0.136008	0.296566	0.151825	0.728191			90	0.1811	0.370065	0.204282	0.259284	0.938969	0.531394		1.04571	0.317121	0.244999	0.505563	1.28998		0.194928	0.0917731	0.24979	0.135646	0.583401	1.08548
95	0.155437	0.211615	0.0491897		0.282989	0.143893	0.166058		0.0612744	0.148134	0.340472	0.164666	0.62706			95	0.169949	0.298108	0.193645	0.276379	0.681195	0.629803		0.90685	0.347739	0.324289	0.561013	1.21139		0.226294	0.102262	0.340336	0.177923	0.54599	0.745021
100	0.153197	0.271584	0.0468694		0.394914	0.256254	0.18474		0.082111	0.194213	0.383369	0.1921	0.565676			100	0.392803	0.337038	0.238488	0.336121	1.04033	0.175615		0.775825	0.324289	0.321541	0.924572	0.973212		0.24747	0.146052	0.351413	0.284606	0.641389	0.873233
105	0.156298	0.262967	0.0551759		0.360961	0.249706	0.167144		0.0740788	0.161347	0.326679	0.235804	0.573699			105	0.428523	0.392884	0.210586	0.344083	0.794925	0.155387		0.600384	0.33654	0.317252	1.07744	0.922329		0.163444	0.126335	0.315819	0.173234	0.69914	0.631924
110	0.153886	0.207134	0.0451984		0.277813	0.185426	0.152183		0.0700863	0.142745	0.319034	0.205838	0.517685			110	0.331018	0.244772	0.199802	0.224523	0.832392	0.13036		0.526332	0.208649	0.275775	0.958425	0.492975		0.146541	0.0641177	0.383317	0.0946607	1.54857	0.415907
115	0.113734	0.20679	0.0293951		0.291976	0.088676	0.106727		0.0611128	0.0847199	0.289964	0.144224	0.293565			115	0.271527	0.111826	0.166541	0.130687	0.504953	0.0885497		0.267866	0.123626	0.194367	0.604347	0.511415		0.0616487	0.0267688	0.328439	0.0502175	0.731881	0.199175
120	0.116664	0.217301	0.0601372		0.274525	0.081739	0.109191		0.0630782	0.0635874	0.183176	0.237484	0.246315			120	0.33053	0.152547	0.181256	0.21162	0.451493	0.0827877		0.193411	0.168714	0.187152	0.63363	0.550122		0.0627741	0.0199579	0.300698	0.0552191	0.523426	0.15793
125	0.127348	0.184904	0.0543223		0.281754	0.0840791	0.106788		0.0833599	0.119018	0.220778	0.210245	0.241305			125	0.153214	0.117245	0.17273	0.182067	0.56912	0.0790854		0.229305	0.138578	0.179741	0.421445	0.255145		0.0574138	0.0191975	0.217742	0.055444	0.567123	0.169708
130	0.136653	0.197829	0.0603184		0.295586	0.075742	0.111191		0.0980398	0.196561	0.629895	0.271527	0.154833			130	0.23605	0.0975556	0.182216	0.210494	0.448284	0.0723826		0.148705	0.129729	0.192536	0.702365	0.199865		0.0479629	0.0208386	0.295964	0.0857336	0.422847	0.146888
135	0.133207	0.207824	0.0628941		0.327185	0.0527525	0.0966424		0.0866744	0.149746	0.469165	0.148507	0.164608			135	0.142977	0.102963	0.132623	0.215824	0.494153	0.0724166		0.15457	0.131155	0.120498	0.521982	0.137439		0.0489877	0.0205288	0.275936	0.0577338	0.46213	0.15048
137.5	0.176633	0.357746	0.423315		0.45888	0.0533258	0.258549		0.224948	0.404689	0.919061	0.175996	0.176443			137.5	0.133407	0.182517	0.242249	0.855278	0.618731	0.0805004		0.249385	0.274491	0.191629	0.806417	0.395439		0.165984	0.184677	0.291276	0.106581	0.63299	0.355022
140	0.534551	0.629502	0.598951		1.91728	0.448156	2.86253		0.737278	1.22425	1.62676	0.549085	0.503736			140	2.89291	1.84715	0.900694	9.94154	2.13235	4.89688		2.02981	3.2002	0.605537	4.22081	5.522		1.27997	1.11155	1.00197	1.71518	5.38064	3.88105
142.5	0.468206	0.52335	0.874266		1.35059	1.77342	2.394		1.06258	0.77219	1.11173	2.38019	1.47321			142.5	1.76947	1.29818	0.835454	6.20954	3.38935	2.94672		1.85079	2.14129	0.954592	1.7893	3.26131		1.06133	0.782772	2.07739	0.755838	9.54435	2.93417
145	0.404618	0.469757	0.355022		1.10327	0.687663	1.27415		0.608691	0.655977	0.797217	1.4845	0.545477			145	1.2387	0.984144	0.385118	5.93902	1.56318	4.79578		1.96853	1.05837	0.789722	1.67963	1.59051		0.617371	0.524934	0.683608	0.801917	5.55417	2.30706
150	0.298639	0.434947	0.176859		0.831792	0.361984	0.906486		0.599607	0.719889	0.770787	0.506174	0.358387			150	1.23754	0.847887	0.336611	4.65605	3.39193	5.86244		1.58633	0.897782	0.61754	0.793431	1.77836		0.615853	0.413824	0.475643	0.666499	2.64638	2.85852
155	0.306393	0.384284	0.11161		0.904329	0.37011	0.776113		0.584537	0.645278	0.806497	0.588152	0.455129			155	1.66607	0.931503	0.338108	5.80453	2.7532	4.77421		1.65	0.726149	0.527891	1.03588	1.70168		0.512175	0.385893	0.368121	0.724443	2.97419	2.73433
160	0.262106	0.321041	0.0681232		0.512919	0.373885	0.56912		0.594257	0.50793	0.7242	0.261735	0.334793			160	0.899615	2.09335	0.22015	2.16781	1.74419	2.15589		1.06717	1.13367	0.265026	0.805196	0.834318		0.505898	0.367879	0.480679	0.814639	2.32761	2.85651
165	0.139583	0.23574	0.0280009		0.387376	0.0625641	0.194293		0.645774	0.263511	0.553695	0.129287	0.187577			165	0.187542	0.191242	0.148295	0.470663	0.628324	0.278822		0.355113	0.266197	0.180304	0.500862	0.249439		0.139158	0.0355668	0.0954171	0.389891	0.48184	1.29121
170	0.100293	0.252628	0.0246947		0.323819	0.048568	0.172763		0.662431	0.196541	0.487318	0.112456	0.195553			170	0.125295	0.11672	0.168443	0.242326	0.471213	0.210827		0.334545	0.156675	0.171119	0.437498	0.21267		0.0857877	0.0244827	0.0522701	0.210697	0.414313	1.28203
175	0.107014	0.259866	0.0249306		0.280432	0.0451309	0.118547		0.637801	0.200737	0.474777	0.108614	0.25159			175	0.14458	0.105275	0.141682	0.1787	0.511726	0.157795		0.34486	0.122711	0.182306	0.412276	0.167854		0.0768284	0.020028	0.0671696	0.277445	0.325473	1.16941

[truncated: 28 more sheets: Fig4I, Fig 4J, Fig 4K, L, Fig 4I, Fig 4L, Fig4M, Fig 5B, Fig 5C, Fig 5D, Fig 5E, Fig 5F, Fig 5G, Fig 5H, Fig 5I , Fig 5J, Fig 5M, Fig 5N, Fig5O, Fig 5P, Fig 5Q …]
